# Supplementary material for: Intensity of a Physical Exercise Programme Executed through Immersive Virtual Reality
Source: Healthcare (Basel). 2023 Aug 26;11(17):2399. doi: 10.3390/healthcare11172399 (PMC10486614; doi:10.3390/healthcare11172399)
Supplement: Supplementary file 1 [file healthcare-11-02399-s001.zip]

Archive with 1 entries (1 files):
- healthcare-2555164-supplementary.xlsx
