# Supplementary material for: Intensity of a Physical Exercise Programme Executed through Immersive Virtual Reality
Source: Healthcare (Basel). 2023 Aug 26;11(17):2399. doi: 10.3390/healthcare11172399 (PMC10486614; doi:10.3390/healthcare11172399)
Supplement: Supplementary file 1 [file healthcare-11-02399-s001.zip › healthcare-2555164-supplementary.xlsx]

## Sheet: Hoja1
Subjects	Gender	Beginner					Intermediate					Advanced
		Sedentary	Light	Moderate	Vigorous	Total	Sedentary	Light	Moderate	Vigorous	Total	Sedentary	Light	Moderate	Vigorous	Total
Subject 1	1	00:40:00	03:50:00	03:20:00	00:10:00	08:00:00	00:40:00	01:20:00	06:40:00	00:20:00	09:00:00	00:00:20	00:00:50	00:06:30	00:00:20	00:08:00
Subject 2	1	00:10:00	02:30:00	04:20:00	01:00:00	08:00:00	00:50:00	04:20:00	03:20:00	00:30:00	09:00:00	00:00:40	00:05:20	00:01:30	00:00:30	00:08:00
Subject 3	1	00:10:00	03:10:00	04:30:00	00:10:00	08:00:00	00:40:00	04:00:00	03:10:00	01:10:00	09:00:00	00:03:20	00:01:20	00:02:10	00:01:10	00:08:00
Subject 4	1	01:00:00	05:10:00	01:00:00	00:50:00	08:00:00	00:30:00	06:30:00	02:00:00	00:00:00	09:00:00	00:00:00	00:06:30	00:01:30	00:00:00	00:08:00
Subject 5	2	00:30:00	06:20:00	01:10:00	00:00:00	08:00:00	01:20:00	07:30:00	00:10:00	00:00:00	09:00:00	00:04:30	00:03:20	00:00:10	00:00:00	00:08:00
Subject 6	2	01:20:00	04:40:00	02:00:00	00:00:00	08:00:00	00:20:00	04:50:00	03:50:00	00:00:00	09:00:00	00:01:40	00:04:40	00:01:40	00:00:00	00:08:00
Subject 7	2	00:30:00	01:50:00	05:20:00	00:20:00	08:00:00	00:00:00	01:30:00	06:10:00	01:20:00	09:00:00	00:00:20	00:00:50	00:04:30	00:02:20	00:08:00
Subject 8	2	01:20:00	05:00:00	01:10:00	00:30:00	08:00:00	01:00:00	05:30:00	02:10:00	00:20:00	09:00:00	00:02:00	00:04:10	00:01:20	00:00:30	00:08:00
Subject 9	1	00:50:00	01:20:00	05:00:00	00:50:00	08:00:00	00:20:00	00:40:00	04:50:00	03:10:00	09:00:00	00:00:00	00:00:30	00:06:40	00:00:50	00:08:00
Subject 10	2	00:30:00	04:10:00	03:10:00	00:10:00	08:00:00	00:20:00	05:20:00	02:10:00	01:10:00	09:00:00	00:01:10	00:04:30	00:02:00	00:00:20	00:08:00
Subject 11	1	01:20:00	04:40:00	01:30:00	00:30:00	08:00:00	00:50:00	04:00:00	03:50:00	00:20:00	09:00:00	00:00:20	00:05:00	00:02:10	00:00:30	00:08:00
Subject 12	2	01:40:00	01:30:00	04:40:00	00:10:00	08:00:00	00:40:00	02:20:00	05:50:00	00:10:00	09:00:00	00:00:10	00:03:40	00:03:10	00:01:00	00:08:00
Subject 13	2	00:30:00	06:10:00	01:00:00	00:20:00	08:00:00	01:40:00	05:30:00	01:30:00	00:20:00	09:00:00	00:01:00	00:05:30	00:00:30	00:01:00	00:08:00
Subject 14	2	00:30:00	06:10:00	01:20:00	00:00:00	08:00:00	00:00:00	03:30:00	05:30:00	00:00:00	09:00:00	00:01:30	00:03:40	00:02:50	00:00:00	00:08:00
Subject 15	1	00:40:00	00:40:00	05:20:00	01:20:00	08:00:00	00:30:00	01:00:00	06:00:00	01:30:00	09:00:00	00:00:40	00:04:20	00:02:30	00:00:30	00:08:00
Subject 16	1	02:00:00	04:50:00	01:10:00	00:00:00	08:00:00	01:50:00	05:20:00	01:30:00	00:20:00	09:00:00	00:03:00	00:04:10	00:00:30	00:00:20	00:08:00
Subject 17	1	00:40:00	02:40:00	04:00:00	00:40:00	08:00:00	01:20:00	02:50:00	04:30:00	00:20:00	09:00:00	00:00:40	00:02:40	00:03:40	00:01:00	00:08:00
Subject 18	1	00:40:00	02:30:00	04:50:00	00:00:00	08:00:00	00:00:00	03:00:00	05:50:00	00:10:00	09:00:00	00:00:20	00:05:50	00:01:50	00:00:00	00:08:00
Subject 19	2	00:10:00	04:50:00	02:40:00	00:20:00	08:00:00	00:00:00	05:50:00	03:00:00	00:10:00	09:00:00	00:00:20	00:06:00	00:01:30	00:00:10	00:08:00
Subject 20	1	01:20:00	04:10:00	02:10:00	00:20:00	08:00:00	00:50:00	05:00:00	02:50:00	00:20:00	09:00:00	00:00:40	00:05:20	00:01:00	00:01:00	00:08:00
Subject 21	1	00:40:00	01:30:00	05:50:00	00:00:00	08:00:00	00:10:00	05:40:00	02:50:00	00:20:00	09:00:00	00:01:30	00:05:10	00:00:40	00:00:40	00:08:00
Subject 22	1	00:10:00	02:10:00	05:40:00	00:00:00	08:00:00	00:30:00	05:10:00	03:20:00	00:00:00	09:00:00	00:00:10	00:04:10	00:03:10	00:00:30	00:08:00
Subject 23	1	01:20:00	05:20:00	00:30:00	00:50:00	08:00:00	01:50:00	04:50:00	01:50:00	00:30:00	09:00:00	00:01:20	00:05:30	00:00:20	00:00:50	00:08:00
Subject 24	2	01:00:00	02:20:00	03:10:00	01:30:00	08:00:00	00:20:00	04:30:00	02:50:00	01:20:00	09:00:00	00:00:30	00:04:20	00:01:30	00:01:40	00:08:00
Subject 25	1	00:30:00	06:20:00	01:10:00	00:00:00	08:00:00	00:00:00	07:20:00	01:40:00	00:00:00	09:00:00	00:01:10	00:06:10	00:00:40	00:00:00	00:08:00
Subject 26	2	01:40:00	03:20:00	02:40:00	00:20:00	08:00:00	01:00:00	05:00:00	02:30:00	00:30:00	09:00:00	00:01:40	00:05:20	00:01:00	00:00:00	00:08:00
Subject 27	2	00:50:00	04:40:00	02:20:00	00:10:00	08:00:00	00:50:00	05:40:00	01:50:00	00:40:00	09:00:00	00:01:00	00:05:40	00:01:00	00:00:20	00:08:00
Subject 28	1	00:50:00	03:50:00	03:20:00	00:00:00	08:00:00	00:30:00	04:40:00	03:40:00	00:10:00	09:00:00	00:02:40	00:04:50	00:00:10	00:00:20	00:08:00
Subject 29	2	02:20:00	04:50:00	00:50:00	00:00:00	08:00:00	01:40:00	05:30:00	01:50:00	00:00:00	09:00:00	00:01:20	00:05:10	00:01:30	00:00:00	00:08:00
Subject 30	1	03:00:00	03:50:00	01:10:00	00:00:00	08:00:00	02:00:00	04:40:00	02:00:00	00:20:00	09:00:00	00:04:30	00:02:10	00:00:40	00:00:40	00:08:00
Subject 31	2	01:30:00	04:40:00	01:40:00	00:10:00	08:00:00	00:30:00	04:30:00	03:40:00	00:20:00	09:00:00	00:00:50	00:04:10	00:02:10	00:00:50	00:08:00
Subject 32	1	01:10:00	04:30:00	02:00:00	00:20:00	08:00:00	01:10:00	04:30:00	03:00:00	00:20:00	09:00:00	00:01:00	00:05:00	00:01:20	00:00:40	00:08:00
Subject 33	2	03:30:00	03:00:00	01:20:00	00:10:00	08:00:00	04:50:00	03:10:00	01:00:00	00:00:00	09:00:00	00:02:00	00:04:50	00:01:10	00:00:00	00:08:00
Subject 34	1	00:20:00	05:10:00	02:30:00	00:00:00	08:00:00	00:00:00	05:10:00	03:40:00	00:10:00	09:00:00	00:00:40	00:03:00	00:04:00	00:00:20	00:08:00
Subject 35	2	04:10:00	02:40:00	00:30:00	00:40:00	08:00:00	01:20:00	05:20:00	02:10:00	00:10:00	09:00:00	00:05:00	00:01:30	00:01:30	00:00:00	00:08:00
Subject 36	2	02:30:00	04:30:00	00:50:00	00:10:00	08:00:00	00:50:00	06:10:00	01:30:00	00:30:00	09:00:00	00:01:10	00:05:10	00:01:30	00:00:10	00:08:00
Subject 37	1	01:30:00	05:00:00	01:20:00	00:10:00	08:00:00	03:00:00	05:00:00	01:00:00	00:00:00	09:00:00	00:00:30	00:06:10	00:00:50	00:00:30	00:08:00
Subject 38	2	00:50:00	04:40:00	02:00:00	00:30:00	08:00:00	00:40:00	02:40:00	05:30:00	00:10:00	09:00:00	00:01:00	00:04:20	00:02:40	00:00:00	00:08:00
Subject 39	1	03:50:00	02:30:00	01:40:00	00:00:00	08:00:00	05:00:00	02:50:00	01:00:00	00:10:00	09:00:00	00:00:10	00:05:30	00:02:00	00:00:20	00:08:00
	1=male
	2=female
